# Supplementary material for: Ethane-oxidising archaea couple CO2 generation to F420 reduction
Source: Nat Commun. 2024 Oct 21;15:9065. doi: 10.1038/s41467-024-53338-7 (PMC11493965; doi:10.1038/s41467-024-53338-7)
Supplement: Supplementary file 4 — Source Data [file 41467_2024_53338_MOESM4_ESM.xlsx]

## Sheet: Figure 1. native-SDS PAGE
	CODH purification
	Native gels, protein staining	Native gels, activity staining	Native gels, protein staining after activity staining		SDS PAGE
	Fwd purification
		10mM FFA		10mM Formate		100mM Formate
	Native gels, protein staining	Native gels, activity staining	Native gels, protein staining after activity staining	Native gels, activity staining	Native gels, protein staining after activity staining	Native gels, activity staining	Native gels, protein staining after activity staining		SDS PAGE

## Sheet: Figure 4. Activity Pure enzyme
Enzyme	Substrate	Electron acceptor	Measured slope (DeltaAbs.min-1)	Molar absorption coefficient (M-1.cm-1)	Activity (µM of MV or F420 reduced.min-1)	Activity (µM of substrate oxidized.min-1)	Reaction volume (l)	Activity (µmol.min-1)	Protein concentration (g.l-1)	Dilution	Sample volume (ml)	Protein (mg)	Specific activity (µmol.min-1.mg-1)	Average	Stdev
CODH,FAD, FMN	CO	MV	0.0537	14181	3.78676	1.89338	0.001	0.00189338	8.2	100	0.002	0.000164	11.545	12.9998	1.43035
CODH,FAD, FMN	CO	MV	0.0607	14181	4.28038	2.14019	0.001	0.00214019	8.2	100	0.002	0.000164	13.0499
CODH,FAD, FMN	CO	MV	0.067	14181	4.72463	2.36232	0.001	0.00236232	8.2	100	0.002	0.000164	14.4044
FWD, FAD, FMN	FFA	MV	0.17	14181	11.9879	5.99394	0.001	0.00599394	2.5	1	0.002	0.005	1.19879	1.25755	0.0510132
FWD, FAD, FMN	FFA	MV	0.182	14181	12.8341	6.41704	0.001	0.00641704	2.5	1	0.002	0.005	1.28341
FWD, FAD, FMN	FFA	MV	0.183	14181	12.9046	6.4523	0.001	0.0064523	2.5	1	0.002	0.005	1.29046
FWD, FAD, FMN	Formate	MV	0.0342	14181	2.41168	1.20584	0.001	0.00120584	2.5	1	0.002	0.005	0.241168	0.236232	0.0091672
FWD, FAD, FMN	Formate	MV	0.0343	14181	2.41873	1.20936	0.001	0.00120936	2.5	1	0.002	0.005	0.241873
FWD, FAD, FMN	Formate	MV	0.032	14181	2.25654	1.12827	0.001	0.00112827	2.5	1	0.002	0.005	0.225654
CODH,FAD, FMN	CO	F420	1.74	41503	41.9247	41.9247	0.001	0.0419247	8.2	1	0.002	0.0164	2.55638	2.84434	0.285531
CODH,FAD, FMN	CO	F420	0.194	41503	4.67436	4.67436	0.001	0.00467436	8.2	10	0.002	0.00164	2.85022
CODH,FAD, FMN	CO	F420	0.22	41503	5.30082	5.30082	0.001	0.00530082	8.2	10	0.002	0.00164	3.23221
CODH,FAD, FMN	CO	F420	0.1864	41503	4.49124	4.49124	0.001	0.00449124	8.2	10	0.002	0.00164	2.73856
FWD, FAD, FMN	FFA	F420	0.1801	41503	4.33945	4.33945	0.001	0.00433945	2.5	1	0.002	0.005	0.867889	0.624895	0.172055
FWD, FAD, FMN	FFA	F420	0.114	41503	2.74679	2.74679	0.001	0.00274679	2.5	1	0.002	0.005	0.549358
FWD, FAD, FMN	FFA	F420	0.0976	41503	2.35164	2.35164	0.001	0.00235164	2.5	1	0.002	0.005	0.470327
FWD, FAD, FMN	FFA	F420	0.127	41503	3.06002	3.06002	0.001	0.00306002	2.5	1	0.002	0.005	0.612004
FWD, FAD, FMN	Formate	F420	0.0087	41503	0.209623	0.209623	0.001	0.000209623	2.5	1	0.002	0.005	0.0419247	0.0424427	0.00524908
FWD, FAD, FMN	Formate	F420	0.00854	41503	0.205768	0.205768	0.001	0.000205768	2.5	1	0.002	0.005	0.0411537
FWD, FAD, FMN	Formate	F420	0.0103	41503	0.248175	0.248175	0.001	0.000248175	2.5	1	0.002	0.005	0.049635
FWD, FAD, FMN	Formate	F420	0.00769	41503	0.185288	0.185288	0.001	0.000185288	2.5	1	0.002	0.005	0.0370576
			Measured slope for F420 is negative and is multiplied by a factor -1

## Sheet: Figure 4. Activity in Extracts
Extract	Substrate	Acceptor		Baseline (DeltaAbs.min-1)	Measured slope (DeltaAbs.min-1)	Difference slope (DeltaAbs.min-1)	Molar absorption coefficient (M-1.cm-1)	Activity (µM of MV or F420 reduced.min-1)	Activity (µM of substrate oxidized.min-1)	Reaction volume (l)	Activity (µmol.min-1)	Protein concentration (g.l-1)	Dilution	Sample volume (ml)	Protein (mg)	Specific activity (µmol.min-1.mg-1)	Average	Stdev
M. barkeri MetOH	CO	MV		0.0015	0.0677	0.0662	14181	4.66822	2.33411	0.001	0.00233411	5.5	1	0.0025	0.01375	0.169753	0.14535	0.0211944
M. barkeri MetOH	CO	MV		0.0007	0.052	0.0513	14181	3.61752	1.80876	0.001	0.00180876	5.5	1	0.0025	0.01375	0.131546
M. barkeri MetOH	CO	MV		0.00045	0.053	0.05255	14181	3.70566	1.85283	0.001	0.00185283	5.5	1	0.0025	0.01375	0.134751
MbarkeriMetOH	FFA	MV		0.000239	0.01212	0.011881	14181	0.837811	0.418906	0.0004	0.000167562	2.95	1	0.00714286	0.0210714	0.00795211	0.00748314	0.00123971
MbarkeriMetOH	FFA	MV		0.0002	0.01278	0.01258	14181	0.887102	0.443551	0.0004	0.00017742	2.95	1	0.00714286	0.0210714	0.00841996
MbarkeriMetOH	FFA	MV		0.0054	0.01448	0.00908	14181	0.640293	0.320147	0.0004	0.000128059	2.95	1	0.00714286	0.0210714	0.00607736
MbarkeriMetOH	CO	F420		0.000307	0.01515	0.014843	41503	0.357637	0.357637	0.0004	0.000143055	2.95	1	0.00714286	0.0210714	0.00678904	0.00590231	0.00122085
MbarkeriMetOH	CO	F420		0.00061	0.01462	0.01401	41503	0.337566	0.337566	0.0004	0.000135026	2.95	1	0.00714286	0.0210714	0.00640803
MbarkeriMetOH	CO	F420		0.00064	0.0105	0.00986	41503	0.237573	0.237573	0.0004	9.50293e-05	2.95	1	0.00714286	0.0210714	0.00450986
MbarkeriMetOH	FFA	F420		0.0013	0.00239	0.00109	41503	0.0262632	0.0262632	0.0004	1.05053e-05	2.95	1	0.00714286	0.0210714	0.000498555	0.00083245	0.000361685
MbarkeriMetOH	FFA	F420		0.00053	0.00319	0.00266	41503	0.0640918	0.0640918	0.0004	2.56367e-05	2.95	1	0.00714286	0.0210714	0.00121666
MbarkeriMetOH	FFA	F420		0.00095	0.00266	0.00171	41503	0.0412018	0.0412018	0.0004	1.64807e-05	2.95	1	0.00714286	0.0210714	0.000782137
MbarkeriAcetate	CO	MV		9.15e-05	0.237	0.236908	14181	16.7061	8.35303	0.0004	0.00334121	0.55	1	0.0142857	0.00785714	0.425245	0.388091	0.0591788
MbarkeriAcetate	CO	MV		0.00051	0.1787	0.17819	14181	12.5654	6.2827	0.0004	0.00251308	0.55	1	0.0142857	0.00785714	0.319847
MbarkeriAcetate	CO	MV		0.00017	0.2337	0.23353	14181	16.4678	8.2339	0.0004	0.00329356	0.55	1	0.0142857	0.00785714	0.419181
MbarkeriAcetate	FFA	MV		-0.000254	0.000322	0.000576	14181	0.0406177	0.0203089	0.0004	8.12355e-06	0.55	1	0.0142857	0.00785714	0.00103391	0.00122058	0.0005829
MbarkeriAcetate	FFA	MV		-0.0006	0.000444	0.001044	14181	0.0736196	0.0368098	0.0004	1.47239e-05	0.55	1	0.0142857	0.00785714	0.00187395
MbarkeriAcetate	FFA	MV		6e-05	0.00048	0.00042	14181	0.0296171	0.0148085	0.0004	5.92342e-06	0.55	1	0.0142857	0.00785714	0.00075389
MbarkeriAcetate	CO	F420		-0.00136	0.00325	0.00461	41503	0.111076	0.111076	0.0004	4.44305e-05	0.55	1	0.0142857	0.00785714	0.00565479	0.00472746	0.00082558
MbarkeriAcetate	CO	F420		0.00047	0.00379	0.00332	41503	0.0799942	0.0799942	0.0004	3.19977e-05	0.55	1	0.0142857	0.00785714	0.00407243
MbarkeriAcetate	CO	F420		-0.000806	0.002826	0.003632	41503	0.0875117	0.0875117	0.0004	3.50047e-05	0.55	1	0.0142857	0.00785714	0.00445514
MbarkeriAcetate	FFA	F420		0.00145	0.001427	-2.3e-05	41503	-0.000554177	-0.000554177	0.0004	-2.21671e-07	0.55	1	0.0142857	0.00785714	-2.82126e-05	0.000277915	0.000265195
MbarkeriAcetate	FFA	F420		3.4e-05	0.00038	0.000346	41503	0.00833675	0.00833675	0.0004	3.3347e-06	0.55	1	0.0142857	0.00785714	0.000424416
MbarkeriAcetate	FFA	F420		0.000134	0.0004907	0.0003567	41503	0.00859456	0.00859456	0.0004	3.43782e-06	0.55	1	0.0142857	0.00785714	0.000437541
AOM50	CO	MV		0	0.0217	0.0217	14181	1.53022	0.765108	0.001	0.000765108	5.2	1	0.0025	0.013	0.0588545	0.0612954	0.00215273
AOM50	CO	MV		0	0.0229	0.0229	14181	1.61484	0.807418	0.001	0.000807418	5.2	1	0.0025	0.013	0.0621091
AOM50	CO	MV		0	0.0232	0.0232	14181	1.63599	0.817996	0.001	0.000817996	5.2	1	0.0025	0.013	0.0629228
AOM50	FFA	MV		0.0011	0.01448	0.01338	14181	0.943516	0.471758	0.001	0.000471758	5.2	1	0.0025	0.013	0.0362891	0.0270134	0.0115307
AOM50	FFA	MV		0.009	0.0142	0.0052	14181	0.366688	0.183344	0.001	0.000183344	5.2	1	0.0025	0.013	0.0141034
AOM50	FFA	MV		0.001	0.0123	0.0113	14181	0.796841	0.39842	0.001	0.00039842	5.2	1	0.0025	0.013	0.0306477
AOM50	CO	F420		-0.00099	-0.002516	-0.001526	41503	-0.0367684	-0.0367684	0.001	-3.67684e-05	5.2	1	0.012	0.0624	-0.000589238	-0.000890045	0.000358952
AOM50	CO	F420		-0.001299	-0.001984	-0.000685	41503	-0.0165048	-0.0165048	0.001	-1.65048e-05	5.2	1	0.004	0.0208	-0.000793501
AOM50	CO	F420		-0.0012608	-0.00265	-0.0013892	41503	-0.0334723	-0.0334723	0.001	-3.34723e-05	5.2	1	0.005	0.026	-0.0012874
AOM50	FFA	F420		-0.00233	-0.00099	0.00134	41503	0.0322868	0.0322868	0.001	3.22868e-05	5.2	1	0.012	0.0624	0.000517417	0.000116937	0.000346828
AOM50	FFA	F420		-0.001226	-0.001299	-7.3e-05	41503	-0.00175891	-0.00175891	0.001	-1.75891e-06	5.2	1	0.004	0.0208	-8.45629e-05
AOM50	FFA	F420		-0.00117227	-0.0012608	-8.853e-05	41503	-0.0021331	-0.0021331	0.001	-2.1331e-06	5.2	1	0.005	0.026	-8.20423e-05
AOM20	CO	MV		0.0009	0.01207	0.01117	14181	0.787674	0.393837	0.001	0.000393837	0.88	1	0.005	0.0044	0.0895084	0.0779425	0.0226489
AOM20	CO	MV		0	0.01154	0.01154	14181	0.813765	0.406882	0.001	0.000406882	0.88	1	0.005	0.0044	0.0924733
AOM20	CO	MV		0.004	0.01047	0.00647	14181	0.456244	0.228122	0.001	0.000228122	0.88	1	0.005	0.0044	0.0518459
AOM20	FFA	MV		0	0.00391	0.00391	14181	0.275721	0.137861	0.001	0.000137861	0.88	1	0.005	0.0044	0.0313319	0.0315723	0.00165586
AOM20	FFA	MV		0	0.00416	0.00416	14181	0.29335	0.146675	0.001	0.000146675	0.88	1	0.005	0.0044	0.0333353
AOM20	FFA	MV		0.0005	0.00425	0.00375	14181	0.264438	0.132219	0.001	0.000132219	0.88	1	0.005	0.0044	0.0300498
AOM20	CO	F420		-0.000143	0.0004475	0.0005905	41503	0.0142279	0.0142279	0.001	1.42279e-05	0.88	1.19048	0.01	0.007392	0.00192477	-0.000663972	0.0028722
AOM20	CO	F420		0.000803	-0.0003486	-0.0011516	41503	-0.0277474	-0.0277474	0.001	-2.77474e-05	0.88	1.19048	0.01	0.007392	-0.00375371
AOM20	CO	F420		-0.0004	-0.00045	-5e-05	41503	-0.00120473	-0.00120473	0.001	-1.20473e-06	0.88	1.19048	0.01	0.007392	-0.000162978
AOM20	FFA	F420		-0.0003234	-0.000143	0.0001804	41503	0.00434667	0.00434667	0.001	4.34667e-06	0.88	1.19048	0.01	0.007392	0.000588024	0.0016941	0.00123386
AOM20	FFA	F420		0.0003522	0.000803	0.0004508	41503	0.0108619	0.0108619	0.001	1.08619e-05	0.88	1.19048	0.01	0.007392	0.00146941
AOM20	FFA	F420		-0.001	-7.2e-05	0.000928	41503	0.0223598	0.0223598	0.001	2.23598e-05	0.88	1.19048	0.01	0.007392	0.00302487
Ethane50	CO	MV		-0.001589	0.8403	0.841889	14181	59.3674	29.6837	0.0004	0.0118735	1.87	1	0.003	0.00561	2.11648	2.33886	0.339035
Ethane50	CO	MV		-0.001522	1.00316	1.00468	14181	70.847	35.4235	0.0004	0.0141694	1.87	1	0.003	0.00561	2.52574
Ethane50	CO	MV		-0.000477	1.0803	1.08078	14181	76.213	38.1065	0.0004	0.0152426	1.87	1	0.003	0.00561	2.71704
Ethane50	CO	MV		-0.00363	0.7904	0.79403	14181	55.9925	27.9963	0.0004	0.0111985	1.87	1	0.003	0.00561	1.99617
Ethane50	FFA	MV		-0.000129	0.6142	0.614329	14181	43.3206	21.6603	0.0004	0.00866411	1.87	1	0.0075	0.014025	0.617762	0.670604	0.0714188
Ethane50	FFA	MV		-0.01998	0.6225	0.64248	14181	45.3057	22.6528	0.0004	0.00906114	1.87	1	0.0075	0.014025	0.64607
Ethane50	FFA	MV		-0.002068	0.63689	0.638958	14181	45.0573	22.5287	0.0004	0.00901147	1.87	1	0.0075	0.014025	0.642529
Ethane50	FFA	MV		0.0002594	0.772	0.771741	14181	54.4207	27.2104	0.0004	0.0108841	1.87	1	0.0075	0.014025	0.776053
Ethane50	CO	F420		0.0005019	0.4175	0.416998	41503	10.0474	10.0474	0.0004	0.00401897	1.87	1	0.003	0.00561	0.716394	0.817238	0.0878197
Ethane50	CO	F420		0.002521	0.5022	0.499679	41503	12.0396	12.0396	0.0004	0.00481583	1.87	1	0.003	0.00561	0.858438
Ethane50	CO	F420		0.0005839	0.511	0.510416	41503	12.2983	12.2983	0.0004	0.00491932	1.87	1	0.003	0.00561	0.876884
Ethane50	FFA	F420		0.00111	0.07037	0.06926	41503	1.6688	1.6688	0.0004	0.000667518	1.87	1	0.0075	0.014025	0.0475949	0.0511005	0.0080326
Ethane50	FFA	F420		4e-05	0.06613	0.06609	41503	1.59242	1.59242	0.0004	0.000636966	1.87	1	0.0075	0.014025	0.0454165
Ethane50	FFA	F420		-0.000784	0.08695	0.087734	41503	2.11392	2.11392	0.0004	0.000845568	1.87	1	0.0075	0.014025	0.06029
				Measured slope for F420 is negative and is multiplied by a factor -1
ACDS	Specific activity	M.barkeri MetOH	M.barkeri Acetate	AOM50	AOM20	E50										Fwd/Fmd		M.barkeri MetOH	M.barkeri Acetate	AOM50	AOM20	E50
	CO:MV	0.14535	0.388091	0.0612954	0.0779425	2.33886											FFA:MV	0.00748314	0.00122058	0.0270134	0.0315723	0.670604
	CO:F420	0.00590231	0.00472746	-0.000890045	-0.000663972	0.817238											FFA:F420	0.00083245	0.000277915	0.000116937	0.0016941	0.0511005
	St. Dev.
	CO:MV	0.0211944	0.0591788	0.00215273	0.0226489	0.339035											FFA:MV	0.00123971	0.0005829	0.0115307	0.00165586	0.0714188
	CO:F420	0.00122085	0.00082558	0.000358952	0.0028722	0.0878197											FFA:F420	0.000361685	0.000265195	0.000346828	0.00123386	0.0080326
															CO:MW_raw	CO:F420_raw
	CO:MW_raw	CO:F420_raw												0.87	0.00795211
0.87	0.169753													0.87	0.00841996
0.87	0.131546													0.87	0.00607736
0.87	0.134751													1.87	0.00103391
1.87	0.425245													1.87	0.00187395
1.87	0.319847													1.87	0.00075389
1.87	0.419181													2.88	0.0362891
2.88	0.0588545													2.88	0.0141034
2.88	0.0621091													2.88	0.0306477
2.88	0.0629228													3.88	0.0313319
3.88	0.0895084													3.88	0.0333353
3.88	0.0924733													3.88	0.0300498
3.88	0.0518459													4.878	0.617762
4.878	2.11648													4.878	0.64607
4.878	2.52574													4.878	0.642529
4.878	2.71704													4.878	0.776053
Individual data X		Individual data Y												Individual data X		Individual data Y
1.12		0.00678904												1.12		0.000498555
1.12		0.00640803												1.12		0.00121666
1.12		0.00450986												1.12		0.000782137
2.115		0.00565479												2.12		-2.82126e-05
2.115		0.00407243												2.12		0.000424416
2.115		0.00445514												2.12		0.000437541
3.12		-0.000589238												3.13		0.000517417
3.12		-0.000793501												3.13		-8.45629e-05
3.12		-0.0012874												3.13		-8.20423e-05
4.12		0.00192477												4.13		0.000588024
4.12		-0.00375371												4.13		0.00146941
4.12		-0.000162978												4.13		0.00302487
5.12		0.716394												5.14		0.0475949
5.12		0.858438												5.14		0.0454165
5.12		0.876884												5.14		0.06029

## Sheet: Supplementary Figure 1
Size determination on Native PAGE
CODH-component, ACDS
Distance (AU)	Size (kDa)
	Ladder	band 1	Band 2	Band 3	Band 4	Band 5	Ladder, recalculated								Calculation
4.2	720							band 1	Band 2	Band 3	Band 4	Band 5	Ladder		band 1	Band 2	Band 3	Band 4	Band 5	Ladder, recalculated
11.9	480							19.7	19.6	19.4	19.5	19.7	4.2		300.017	302.215	306.629	304.419	300.017	715.062
22.5	242								20.1	20.2	20.1	20.4	11.9			291.287	289.12	291.287	284.805	490.17
28.7	146									20.6	20.6	20.9	22.5				280.515	280.515	274.127	241.002
31.8	66												28.7							127.708
19.7		300.017											31.8							80.0417
19.6			302.215
20.1			291.287
19.4				306.629
20.2				289.12
20.6				280.515
19.5					304.419
20.1					291.287
20.6					280.515
19.7						300.017
20.4						284.805
20.9						274.127
4.2							715.062
11.9							490.17
22.5							241.002
28.7							127.708
31.8							80.0417
																Band1	Band2	Band3
														Distance	average	19.58	20.2	20.7
															Stdev	0.130384	0.141421	0.173205
														Size	average	302.659	289.125	278.385
															Stdev	2.87326	3.05559	3.68836
Fwd complex
Distance	Size
	Ladder	Ladder, recalculated	Band 1	Average					Ladder	1.1	712.442
1.1	720									2.85	496.198
2.85	480									5.45	234.571
5.45	242									6.77	129.035
6.77	146									7.45	81.8402
7.45	66								Band	6.13	177.909
1.1		712.442								6.2	172.353
2.85		496.198								6.18	173.935
5.45		234.571								6.2	172.353
6.77		129.035
7.45		81.8402				Distance	Size
6.13			177.909			0.130384	2.87326
6.2			172.353			0.141421	3.05559
6.18			173.935			0.173205	3.68836								Band1
6.2			172.353										Distance	average	6.1775
6.1775				174.137										Stdev	0.0330404
													Size	average	174.137
														Stdev	2.6226
Size determination by Size Exclusion Chromatography
Protein		Thyroglobulin	Ferritin	Aldolase	Conalbumin			Thyroglobulin	Ferritin	Aldolase	Conalbumin		Fwd	ACDS
Size (kDa)		669	440	158	75			8.89	9.64	11.79	13.74		10.92	10.43
Elution Volume (ml)		8.89	9.64	11.79	13.74
								635.559	452.589	171.005	70.735		253.544	316.51
															Standards (theorical)	Standard (Exp)	Fwd	CODH			Standards (theorical)	Standard (Exp)	CODH
														8.89	669	635.559				8.89	669	635.559
														9.64	440	452.589				9.64	440	452.589
														11.79	158	171.005				11.79	158	171.005
														13.74	75	70.735				13.74	75	70.735
														10.92			253.544			10.43			316.51
														10.43				316.51

## Sheet: Supplementary Figure 15
Assay with CODH component of ACDS
Enzyme	Substrate	Acceptor	Baseline (DeltaAbs.min-1)	Measured slope (DeltaAbs.min-1)	Difference slope (DeltaAbs.min-1)	Molar absorption coefficient (M-1.cm-1)	Activity (µM of MV, F420, or Fd reduced.min-1)	Activity (µM of substrate oxidized.min-1)	Reaction volume (l)	Activity (µmol.min-1)	Protein concentration (g.l-1)	Dilution	Sample volume (ml)	Protein (mg)	Specific activity (µmol.min-1.mg-1)	Average	Stdev
EtCODH	CO	MV	-0.000434	0.18726	0.187694	14181	13.2356	6.6178	0.0002	0.00132356	2.268	40	0.005	0.0002835	4.66864	5.62632	0.944053				Average	Stdev					F420	Ferredoxin							F420	Ferredoxin
EtCODH	CO	MV	0.001734	0.22905	0.227316	14181	16.0296	8.01481	0.0002	0.00160296	2.268	40	0.005	0.0002835	5.65419					MV	5.62632	0.944053				50	3.45027	0.645448		0.59127	0.0679031			20	1.72392	0.463171
EtCODH	CO	MV	-0.000677	0.2629	0.263577	14181	18.5866	9.29331	0.0002	0.00185866	2.268	40	0.005	0.0002835	6.55613											30	2.99992	0.532275		0.169802	0.0345658			20	2.99455	0.317162
																				F420-50µM	3.45027	0.59127				20	2.52828	0.381803		0.560873	0.0744276			20	2.80263	0.365075
EtCODH	CO	F420-50µM	9.6e-05	0.1934	0.193304	41503	4.65759	4.65759	0.0002	0.000931518	2.268	40	0.005	0.0002835	3.28578	3.45027	0.59127			F420-30µM	2.99992	0.169802												20	2.59201
EtCODH	CO	F420-50µM	0.00224	0.1763	0.17406	41503	4.19391	4.19391	0.0002	0.000838783	2.268	40	0.005	0.0002835	2.95867					F420-20µM	2.52828	0.560873												30	2.98486	0.520624
EtCODH	CO	F420-50µM	0.00242	0.244	0.24158	41503	5.82078	5.82078	0.0002	0.00116416	2.268	40	0.005	0.0002835	4.10637																			30	2.83815	0.505041
																				Fd-50µM	0.645448	0.0679031												30	3.17675	0.571161
EtCODH	CO	F420-30µM	0.000199	0.1758	0.175601	41503	4.23104	4.23104	0.0002	0.000846209	2.268	40	0.005	0.0002835	2.98486	2.99992	0.169802			Fd-30µM	0.532275	0.0345658												50	3.28578	0.619202
EtCODH	CO	F420-30µM	-0.00037	0.1666	0.16697	41503	4.02308	4.02308	0.0002	0.000804617	2.268	40	0.005	0.0002835	2.83815					Fd-20µM	0.381803	0.0744276												50	2.95867	0.594586
EtCODH	CO	F420-30µM	-0.00169	0.1852	0.18689	41503	4.50305	4.50305	0.0002	0.00090061	2.268	40	0.005	0.0002835	3.17675																			50	4.10637	0.722557
EtCODH	CO	F420-20µM	-0.000429	0.10099	0.101419	41503	2.44365	2.44365	0.0002	0.000488731	2.268	40	0.005	0.0002835	1.72392	2.52828	0.560873
EtCODH	CO	F420-20µM	-0.001371	0.1748	0.176171	41503	4.24478	4.24478	0.0002	0.000848955	2.268	40	0.005	0.0002835	2.99455
EtCODH	CO	F420-20µM	-0.00118	0.1637	0.16488	41503	3.97272	3.97272	0.0002	0.000794545	2.268	40	0.005	0.0002835	2.80263
EtCODH	CO	F420-20µM	0.0002108	0.1527	0.152489	41503	3.67417	3.67417	0.0002	0.000734835	2.268	40	0.005	0.0002835	2.59201
EtCODH	CO	Fd-50µM	-0.0009717	0.0363	0.0372717	14154.8	2.63315	1.31658	0.0002	0.000263315	2.268	40	0.0075	0.00042525	0.619202	0.645448	0.0679031
EtCODH	CO	Fd-50µM	0.00068	0.03647	0.03579	14154.8	2.52848	1.26424	0.0002	0.000252848	2.268	40	0.0075	0.00042525	0.594586
EtCODH	CO	Fd-50µM	0.001257	0.04475	0.043493	14154.8	3.07267	1.53634	0.0002	0.000307267	2.268	40	0.0075	0.00042525	0.722557
EtCODH	CO	Fd-30µM	-0.001338	0.03	0.031338	14154.8	2.21395	1.10698	0.0002	0.000221395	2.268	40	0.0075	0.00042525	0.520624	0.532275	0.0345658
EtCODH	CO	Fd-30µM	0.011	0.0414	0.0304	14154.8	2.14769	1.07384	0.0002	0.000214769	2.268	40	0.0075	0.00042525	0.505041
EtCODH	CO	Fd-30µM	-0.00135	0.03303	0.03438	14154.8	2.42886	1.21443	0.0002	0.000242886	2.268	40	0.0075	0.00042525	0.571161
EtCODH	CO	Fd-20µM	-0.0002697	0.02761	0.0278797	14154.8	1.96963	0.984816	0.0002	0.000196963	2.268	40	0.0075	0.00042525	0.463171	0.381803	0.0744276
EtCODH	CO	Fd-20µM	0.003559	0.02265	0.019091	14154.8	1.34873	0.674366	0.0002	0.000134873	2.268	40	0.0075	0.00042525	0.317162
EtCODH	CO	Fd-20µM	0.002665	0.02464	0.021975	14154.8	1.55248	0.77624	0.0002	0.000155248	2.268	40	0.0075	0.00042525	0.365075
Assay with CODH component of Fwd
Enzyme	Substrate	Acceptor	Baseline (DeltaAbs.min-1)	Measured slope (DeltaAbs.min-1)	Difference slope (DeltaAbs.min-1)	Molar absorption coefficient (M-1.cm-1)	Activity (µM of MV, F420, or Fd reduced.min-1)	Activity (µM of substrate oxidized.min-1)	Reaction volume (l)	Activity (µmol.min-1)	Protein concentration (g.l-1)	Dilution	Sample volume (ml)	Protein (mg)	Specific activity (µmol.min-1.mg-1)	Average	Stdev
EtFwd	FFA	MV	-0.001225	0.9326	0.933825	14181	65.8504	32.9252	0.0002	0.00658504	6.93	10	0.004	0.002772	2.37556	2.15295	0.25823				Average	Stdev					F420	Ferredoxin							F420	Ferredoxin
EtFwd	FFA	MV	0.00917	0.7442	0.73503	14181	51.832	25.916	0.0002	0.0051832	6.93	10	0.004	0.002772	1.86984					MV	2.15295	0.25823				50	0.766566	0.105063		0.0181735	0.0102053			20	0.686775	0.0958551
EtFwd	FFA	MV	-4.39e-06	0.8701	0.870104	14181	61.3571	30.6785	0.0002	0.00613571	6.93	10	0.004	0.002772	2.21346											30	0.727753	0.0582958		0.0932623	0.0115267			20	0.882372	0.0741735
																				F420-50µM	0.766566	0.0181735				20	0.833305	0.0861839		0.109088	0.0110285			20	0.941502	0.0885232
EtFwd	FFA	F420-50µM			0.277478	41503	6.68573	6.68573	0.0002	0.00133715	6.93	12	0.003	0.0017325	0.771801	0.766566	0.0181735			F420-30µM	0.727753	0.0932623												20	0.822571
EtFwd	FFA	F420-50µM			0.268327	41503	6.46525	6.46525	0.0002	0.00129305	6.93	12	0.003	0.0017325	0.746349					F420-20µM	0.833305	0.109088												30	0.774097	0.0744793
EtFwd	FFA	F420-50µM			0.280982	41503	6.77015	6.77015	0.0002	0.00135403	6.93	12	0.003	0.0017325	0.781547																			30	0.614497	0.0586385
																				Fd-50µM	0.105063	0.0102053												30	0.694575	0.0501187
EtFwd	FFA	F420-30µM			0.278303	41503	6.70561	6.70561	0.0002	0.00134112	6.93	12	0.003	0.0017325	0.774097	0.727753	0.0932623			Fd-30µM	0.0582958	0.0115267												30	0.827843	0.0499467
EtFwd	FFA	F420-30µM			0.220924	41503	5.32308	5.32308	0.0002	0.00106462	6.93	12	0.003	0.0017325	0.614497					Fd-20µM	0.0861839	0.0110285												50	0.771801	0.0962615
EtFwd	FFA	F420-30µM			0.249713	41503	6.01675	6.01675	0.0002	0.00120335	6.93	12	0.003	0.0017325	0.694575																			50	0.746349	0.0970009
EtFwd	FFA	F420-30µM			0.297626	41503	7.17119	7.17119	0.0002	0.00143424	6.93	12	0.003	0.0017325	0.827843																			50	0.781547	0.10977
																																		50		0.117221
EtFwd	FFA	F420-20µM			0.246909	41503	5.94919	5.94919	0.0002	0.00118984	6.93	12	0.003	0.0017325	0.686775	0.833305	0.109088
EtFwd	FFA	F420-20µM			0.31723	41503	7.64354	7.64354	0.0002	0.00152871	6.93	12	0.003	0.0017325	0.882372
EtFwd	FFA	F420-20µM			0.338489	41503	8.15576	8.15576	0.0002	0.00163115	6.93	12	0.003	0.0017325	0.941502
EtFwd	FFA	F420-20µM			0.295731	41503	7.12552	7.12552	0.0002	0.0014251	6.93	12	0.003	0.0017325	0.822571
EtFwd	FFA	Fd-50µM			0.0236063	14154.8	1.66773	0.833865	0.0002	0.000166773	6.93	12	0.003	0.0017325	0.0962615	0.105063	0.0102053
EtFwd	FFA	Fd-50µM			0.0237877	14154.8	1.68054	0.84027	0.0002	0.000168054	6.93	12	0.003	0.0017325	0.0970009
EtFwd	FFA	Fd-50µM			0.026919	14154.8	1.90176	0.950881	0.0002	0.000190176	6.93	12	0.003	0.0017325	0.10977
EtFwd	FFA	Fd-50µM			0.0287463	14154.8	2.03086	1.01543	0.0002	0.000203086	6.93	12	0.003	0.0017325	0.117221
EtFwd	FFA	Fd-30µM			0.0182647	14154.8	1.29035	0.645177	0.0002	0.000129035	6.93	12	0.003	0.0017325	0.0744793	0.0582958	0.0115267
EtFwd	FFA	Fd-30µM			0.01438	14154.8	1.01591	0.507956	0.0002	0.000101591	6.93	12	0.003	0.0017325	0.0586385
EtFwd	FFA	Fd-30µM			0.0122907	14154.8	0.868306	0.434153	0.0002	8.68306e-05	6.93	12	0.003	0.0017325	0.0501187
EtFwd	FFA	Fd-30µM			0.0122485	14154.8	0.865327	0.432663	0.0002	8.65327e-05	6.93	12	0.003	0.0017325	0.0499467
EtFwd	FFA	Fd-20µM			0.0235067	14154.8	1.66069	0.830344	0.0002	0.000166069	6.93	12	0.003	0.0017325	0.0958551	0.0861839	0.0110285
EtFwd	FFA	Fd-20µM			0.0181897	14154.8	1.28506	0.642528	0.0002	0.000128506	6.93	12	0.003	0.0017325	0.0741735
EtFwd	FFA	Fd-20µM			0.0217087	14154.8	1.53366	0.766832	0.0002	0.000153366	6.93	12	0.003	0.0017325	0.0885232
					Measured slope for F420 and Fd is negative and is multiplied by a factor -1

## Sheet: Supplementary Table 1
Sample	Substrate	Acceptor	Baseline (DeltaAbs.min-1)	Measured slope (DeltaAbs.min-1)	Difference slope (DeltaAbs.min-1)	Molar absorption coefficient (M-1.cm-1)	Activity (µM of MV reduced.min-1)	Activity (µM of substrate oxidized.min-1)	Reaction volume (l)	Activity (µmol of substrate oxidised.min-1)	Protein concentration (g.l-1)	Dilution	Sample volume (ml)	Total enzyme act (µmol.min-1)			Volume (ml)	Protein (mg)	Specific activity (µmol.min-1.mg-1)		Total enzyme act (µmol.min-1)			Specific activity (µmol.min-1.mg-1)			Recovery (%)		Purification fold
																					AVERAGE	STDEV		AVERAGE	STDEV
SE	CO	MV	0.0057	0.401	0.3953	14181	27.8753	13.9377	0.001	0.0139377	1.75698	1	0.01	83.626			60	105.419	0.793273		90.8258	7.40132		0.86157	0.0702087		100		1
SE	CO	MV	0.0085	0.436	0.4275	14181	30.146	15.073	0.001	0.015073	1.75698	1	0.01	90.4379			60	105.419	0.857891
SE	CO	MV	0.0098	0.475	0.4652	14181	32.8045	16.4022	0.001	0.0164022	1.75698	1	0.01	98.4134			60	105.419	0.933546
Q-sepharose	CO	MV	0.0046	0.335	0.3304	14181	23.2988	11.6494	0.001	0.0116494	4.38907	1	0.0025	51.2573			11	48.2797	1.06167		56.0474	6.38475		1.16089	0.132245		61.7087		1.34741
Q-sepharose	CO	MV	0.001	0.409	0.408	14181	28.7709	14.3854	0.001	0.0143854	4.38907	1	0.0025	63.296			11	48.2797	1.31103
Q-sepharose	CO	MV	0.00487	0.3503	0.34543	14181	24.3586	12.1793	0.001	0.0121793	4.38907	1	0.0025	53.589			11	48.2797	1.10997
Source 15PHE	CO	MV	0	0.0953	0.0953	14181	6.72026	3.36013	0.001	0.00336013	0.0926619	1	0.005	20.1608			30	2.77986	7.25245		21.9166	1.62812		7.88409	0.585683		24.1304		9.15084
Source 15PHE	CO	MV	0	0.1105	0.1105	14181	7.79212	3.89606	0.001	0.00389606	0.0926619	1	0.005	23.3763			30	2.77986	8.40919
Source 15PHE	CO	MV	0	0.105	0.105	14181	7.40427	3.70214	0.001	0.00370214	0.0926619	1	0.005	22.2128			30	2.77986	7.99064
MonoQ	CO	MV	0.013	0.16	0.147	14181	10.366	5.18299	0.001	0.00518299	0.206906	1	0.003	17.2766			10	2.06906	8.34997		19.7251	2.13689		9.53336	1.03278		21.7176		11.0651
MonoQ	CO	MV	0	0.1805	0.1805	14181	12.7283	6.36415	0.001	0.00636415	0.206906	1	0.003	21.2138			10	2.06906	10.2529
MonoQ	CO	MV	0.002	0.178	0.176	14181	12.411	6.20549	0.001	0.00620549	0.206906	1	0.003	20.685			10	2.06906	9.99725
Gel Filtration	CO	MV	0	0.6514	0.6514	14181	45.9347	22.9674	0.001	0.0229674	8.2	20	0.005	9.18694			0.1	0.82	11.2036		10.4045	1.80706		12.6884	2.20373		11.4554		14.7271
Gel Filtration	CO	MV	0	0.903	0.903	14181	63.6768	31.8384	0.001	0.0318384	8.2	20	0.005	12.7354			0.1	0.82	15.5309
Gel Filtration	CO	MV	0.0004	0.1704	0.17	14181	11.9879	5.99394	0.001	0.00599394	8.2	100	0.005	11.9879			0.1	0.82	14.6194
Gel Filtration	CO	MV	0	0.129	0.129	14181	9.09668	4.54834	0.001	0.00454834	8.2	100	0.005	9.09668			0.1	0.82	11.0935
Gel Filtration	CO	MV	0.00045	0.1283	0.12785	14181	9.01558	4.50779	0.001	0.00450779	8.2	100	0.005	9.01558			0.1	0.82	10.9946
SE	Formate	MV	0.0081	0.5674	0.5593	14181	39.4401	19.72	0.001	0.01972	1.75698	1	0.01	118.32			60	105.419	1.12238		130.268	10.2686		1.23571	0.0974078		100		1
SE	Formate	MV	0.004	0.315	0.311	14181	21.9308	10.9654	0.001	0.0109654	1.75698	1	0.005	131.585			60	105.419	1.24821
SE	Formate	MV	0.0185	0.321	0.3025	14181	21.3314	10.6657	0.001	0.0106657	1.75698	1	0.005	127.988			60	105.419	1.21409
SE	Formate	MV	0.0046	0.343	0.3384	14181	23.8629	11.9315	0.001	0.0119315	1.75698	1	0.005	143.177			60	105.419	1.35818
Q-sepharose	Formate	MV	0.0022	0.0274	0.0252	14181	1.77703	0.888513	0.001	0.000888513	4.38907	1	0.0025	3.90946			11	48.2797	0.0809751		3.59039	0.330177		0.0743664	0.00683884		2.75617		0.0601809
Q-sepharose	Formate	MV	0.005	0.02828	0.02328	14181	1.64163	0.820817	0.001	0.000820817	4.38907	1	0.0025	3.61159			11	48.2797	0.0748056
Q-sepharose	Formate	MV	0.0047	0.02565	0.02095	14181	1.47733	0.738664	0.001	0.000738664	4.38907	1	0.0025	3.25012			11	48.2797	0.0673186
Source 15PHE	Formate	MV	0	0.00037	0.00037	14181	0.0260912	0.0130456	0.001	1.30456e-05	0.02214	1	0.005	0.0652281			25	0.5535	0.117847		0.0693416	0.00443659		0.125278	0.00801552		0.0532301		0.101381
Source 15PHE	Formate	MV	0	0.00039	0.00039	14181	0.0275016	0.0137508	0.001	1.37508e-05	0.02214	1	0.005	0.068754			25	0.5535	0.124217
Source 15PHE	Formate	MV	0	0.00042	0.00042	14181	0.0296171	0.0148085	0.001	1.48085e-05	0.02214	1	0.005	0.0740427			25	0.5535	0.133772
Gel Filtration	Formate	MV	0.00012	0.00214	0.00202	14181	0.142444	0.0712221	0.001	7.12221e-05	2.5	20	0.005	0.0455821			0.16	0.4	0.113955		0.0520133	0.0101611		0.130033	0.0254028		0.039928		0.105229
Gel Filtration	Formate	MV	0	0.0019	0.0019	14181	0.133982	0.066991	0.001	6.6991e-05	2.5	20	0.005	0.0428743			0.16	0.4	0.107186
Gel Filtration	Formate	MV	0	0.0029	0.0029	14181	0.204499	0.102249	0.001	0.000102249	2.5	20	0.005	0.0654397			0.16	0.4	0.163599
Gel Filtration	Formate	MV	0	0.0024	0.0024	14181	0.169241	0.0846203	0.001	8.46203e-05	2.5	20	0.005	0.054157			0.16	0.4	0.135392
SE	FFA	MV	0.0008	0.102	0.1012	14181	7.13631	3.56815	0.001	0.00356815	1.75698	1	0.005	42.8179			60	105.419	0.406169		37.5432	7.61492		0.356134	0.0722349		100		1
SE	FFA	MV	0.0041	0.0722	0.0681	14181	4.8022	2.4011	0.001	0.0024011	1.75698	1	0.005	28.8132			60	105.419	0.273321
SE	FFA	MV	0.0039	0.1008	0.0969	14181	6.83309	3.41654	0.001	0.00341654	1.75698	1	0.005	40.9985			60	105.419	0.388911
Q-sepharose	FFA	MV	0.00038	0.0337	0.03332	14181	2.34962	1.17481	0.001	0.00117481	4.38907	1	0.0025	5.16917			11	48.2797	0.107067		5.904	0.638763		0.122287	0.0132304		15.7259		0.343375
Q-sepharose	FFA	MV	0.0018	0.04258	0.04078	14181	2.87568	1.43784	0.001	0.00143784	4.38907	1	0.0025	6.32649			11	48.2797	0.131038
Q-sepharose	FFA	MV	0.00053	0.0406	0.04007	14181	2.82561	1.41281	0.001	0.00141281	4.38907	1	0.0025	6.21635			11	48.2797	0.128757
Source 15PHE	FFA	MV	0	0.008	0.008	14181	0.564135	0.282068	0.001	0.000282068	0.02214	1	0.003	2.35056			25	0.5535	4.24673		2.46809	0.117528		4.45906	0.212336		6.574		12.5208
Source 15PHE	FFA	MV	0	0.0088	0.0088	14181	0.620549	0.310274	0.001	0.000310274	0.02214	1	0.003	2.58562			25	0.5535	4.6714
Source 15PHE	FFA	MV	0	0.0084	0.0084	14181	0.592342	0.296171	0.001	0.000296171	0.02214	1	0.003	2.46809			25	0.5535	4.45906
Gel Filtration	FFA	MV	0	0.084	0.084	14181	5.92342	2.96171	0.001	0.00296171	2.5	20	0.005	1.89549			0.16	0.4	4.73873		2.0196	0.108806		5.04901	0.272016		5.37941		14.1773
Gel Filtration	FFA	MV	0	0.093	0.093	14181	6.55807	3.27904	0.001	0.00327904	2.5	20	0.005	2.09858			0.16	0.4	5.24646
Gel Filtration	FFA	MV	0	0.0915	0.0915	14181	6.4523	3.22615	0.001	0.00322615	2.5	20	0.005	2.06473			0.16	0.4	5.16184
